# Supplementary material for: Impact of a multidisciplinary team for the management of thrombotic microangiopathy
Source: PLoS One. 2018 Nov 2;13(11):e0206558. doi: 10.1371/journal.pone.0206558 (PMC6214549; doi:10.1371/journal.pone.0206558)
Supplement: S1 Table — (XLSX) [file pone.0206558.s001.xlsx]

## Sheet: Raw_Data_S1
Period	Age(years)	Sex	Baseline Hb(g/dl)	Platelets (10^3/ml)	Schistocytes	HD_ad(yes/no)	Lactate_dehidrogenase(U/l)	Response time(days)	ICU:LOS(days)	Total_LOS(days)	CRRT needs	Exitus
Pre-MDT	10	Male	12.2	35200	Yes	No	1657	0		10	No	No
Pre-MDT	39	Female	7.58	80200	Yes	No	652	11	60	242	No	No
Pre-MDT	19	Male	9.6	46500	Yes	No	447	45	16	59	No	No
Pre-MDT	35	Male	6.4	23000	No	Yes	NA	16		33	Yes	No
Pre-MDT	34	Female	11.4	89000	No	Yes	NA	11		33	Yes	No
Pre-MDT	40	Male	10.6	4640	No	No	2211	0		2	No	Yes
Pre-MDT	35	Male	10.1	194000	Yes	No	395	12		24	No	No
Pre-MDT	55	Female	9.7	63000	Yes	No	4082	10		43	No	No
Pre-MDT	30	Female	6.37	23300	Yes	Yes	4013	3		34	No	No
Pre-MDT	32	Female	10.1	44600	Yes	Yes	4027	3		33	No	No
Pre-MDT	54	Female	10.8	53700	Yes	No	1685	40	14	51	No	No
Pre-MDT	6	Male	7.38	83900	Yes	Yes	2298	12	25	34	No	No
Pre-MDT	43	Female	9.6	41000	No	Yes	NA	11		33	Yes	No
Pre-MDT	48	Female	11.7	10200	Yes	Yes	3109	12	35	112	Yes	No
Pre-MDT	48	Female	7.3	83600	No	Yes	753	2	4	11	Yes	No
Pre-MDT	40	Female	7.4	157000	Yes	Yes	NA	1	15	46	Yes	No
Pre-MDT	24	Female	5	7000	No	Yes	600	2	26	75	Yes	No
Pre-MDT	52	Female	10.5	25900	Yes	No	NA	1	1	18	No	Yes
Post-MDT	0	Male	8.71	453000	Yes	Yes	2532	31	13	49	No	No
Post-MDT	16	Female	12.4	9110	Yes	No	1506	0	4	14	No	No
Post-MDT	61	Female	13.6	23200	Yes	Yes	2166	0	32	32	No	No
Post-MDT	55	Female	8.82	47000	Yes	Yes	898	0	4	32	No	No
Post-MDT	24	Female	14.5	32800	Yes	Yes	5340	1	3	16	No	No
Post-MDT	48	Female	9	84000	Yes	Yes	800	0	10	10	No	No
Post-MDT	2	Female	10.4	84000	Yes	Yes	3580	1	13	13	No	No
Post-MDT	1	Male	8.3	49900	No	Yes	1948	3	10	15	No	No
Post-MDT	68	Male	12.9	25000	Yes	No	2693	0		3.2	No	Yes
Post-MDT	69	Male	9.54	6270	Yes	Yes	244	0	11	30	No	Yes
